# Supplementary material for: SH3RF2 contributes to cisplatin resistance in ovarian cancer cells by promoting RBPMS degradation
Source: Commun Biol. 2024 Jan 9;7:67. doi: 10.1038/s42003-023-05721-1 (PMC10776562; doi:10.1038/s42003-023-05721-1)
Supplement: Supplementary file 4 — Supplementary Data [file 42003_2023_5721_MOESM4_ESM.xlsx]

## Sheet: Fig.1
Fig.1b IHC scores
DDP-sensitive	DDP-resistant
120	170
100	80
60	100
40	130
124	294
5	285
30	144
144	100
70	160
17	124
48	249
174	285
18	225
60	291
81	270
60	20
70	106
75	5
80	152
20	170
2	120
76	210
146	222
112	130
105	180
90	130
164	170
110	170
195	130
246	276
120	180
170	150
50	48
126	225
106	130
75	116
15	126
30	228
70	160
30	146
60	140
10	114
135	124
150	146
60	86
10	140
105	270
99	164
70	156
15	112
3	13
72	20
64	170
82	186
180	120
53	70
40	135
120	110
62	140
90	134

## Sheet: Fig.2
Fig.2b Inhibition rate (%)								Fig.2b IC50
DDP (μM)	A2780			A2780/DDP				A2780	A2780/DDP
0	0	0	0	0	0	0		9.485	56.99
2.5	23.8	21.73	18.4	10.49	6.95	7.33		11.503	64.44
5	40.36	35.5	34.85	18.16	17.77	15.32		11.827	63.7
10	52.85	48.93	50.65	25	21.55	17.72
20	67.87	65.1	64.07	27.34	29.46	23.09
40	73.12	71.69	72.19	38.3	36.24	39.39
80	78.01	76.05	77.06	62.27	57.61	58.64
Fig.2c Inhibition rate (%)								Fig.2c IC50
DDP (μM)	SKOV3			SKOV3/DDP				SKOV3	SKOV3/DDP
0	0	0	0	0	0	0		10.869	46.987
2.5	20.13	25.43	23.47	11.91	13.42	13.02		8.975	46.505
5	33.44	36.83	31.63	15.63	22.39	22.01		9.97	41.176
10	53.56	57.1	57.48	19.78	23.84	28.4
20	64.47	66.79	65.87	28.74	31.76	36.69
40	74.42	75.66	74.49	43.28	43.92	44.5
80	80.19	81.27	81.52	66.99	64.77	65.21
Fig.2d Relative mRNA expression (/ACTB)			Fig.2d Relative protein expression (/β-actin)
A2780	A2780/DDP		A2780	A2780/DDP
1	3.14		0.91	3.05
1	2.73		0.99	3.4
1	3.38		0.85	2.74
Fig.2e Relative mRNA expression (/ACTB)			Fig.2e Relative protein expression (/β-actin)
SKOV3	SKOV3/DDP		SKOV3	SKOV3/DDP
1.0002	2.20023		0.96	3.6
1	2.61		0.92	3.23
1	1.99		1.05	4.03

## Sheet: Fig.3
Fig.3a Relative mRNA expression (/ACTB)
	A2780/DDP			SKOV3/DDP
Parental	1	1	1	1	1	1
shNC	1	1.17	0.88	0.99	1.2	1.04
sh1-SH3RF2	0.18	0.14	0.14	0.19	0.15	0.13
sh2-SH3RF2	0.19	0.15	0.17	0.2	0.17	0.18
Fig.3a Relative protein expression (/β-actin)
	A2780/DDP			SKOV3/DDP
Parental	1	1	1	1	1	1
shNC	0.92	1.01	0.82	1	0.86	1.05
sh1-SH3RF2	0.07	0.09	0.09	0.09	0.11	0.12
sh2-SH3RF2	0.07	0.06	0.08	0.11	0.13	0.13
Fig.3b Inhibition rate (%)															Fig.3b IC50
DDP (μM)--A2780/DDP	Parental			shNC			sh1-SH3RF2			sh2-SH3RF2						A2780/DDP
0	0	0	0	0	0	0	0	0	0	0	0	0			Parental	55.752	58.572	67.796
2.5	11.43	8.55	5.37	10.17	4.91	5.73	16.46	17.29	18.42	23.76	18.71	21.09			shNC	52.591	62.19	63.699
5	21.47	24.15	17.43	18.36	18.14	16.11	33.54	34.44	38.21	32.14	33.65	35.09			sh1-SH3RF2	12.795	12.573	11.733
10	26.45	28.05	18.42	28.06	22.79	20.86	52.82	53.39	53.01	47.98	50.47	52.06			sh2-SH3RF2	13.197	13.058	12.262
20	30.32	29.88	20.5	33.62	27.87	25.51	60.34	58.78	59.55	62.42	62.05	62.6
40	38.53	38.67	37.5	40.4	39	39.57	70.69	71.92	71.26	66.61	67.83	68.37
80	62.12	59.25	58.11	59.98	56.53	56.54	75.71	75.24	76.76	72.98	74.56	73.15
Fig.3b Inhibition rate (%)															Fig.3b IC50
DDP (μM)--SKOV3/DDP	Parental			shNC			sh1-SH3RF2			sh2-SH3RF2						SKOV3/DDP
0	0	0	0	0	0	0	0	0	0	0	0	0			Parental	44.729	47.516	43.976
2.5	14.71	8.89	7	6.82	8.32	11.53	25.85	20.07	22.57	16.72	19.41	20.75			shNC	44.655	41.652	46.272
5	21.9	19.76	18.7	18.66	19.22	16.53	42.37	38.47	36.29	39.2	36.15	37.75			sh1-SH3RF2	9.955	12.544	11.757
10	26.46	21.54	22.56	24.84	25.33	24.38	50.63	47.93	48.73	47.39	45.54	45.85			sh2-SH3RF2	11.769	12.412	11.801
20	35.03	33	33.29	37.53	37.38	35.55	62.84	60.36	62.45	62.54	61.5	62.06
40	43.7	44.17	46.08	45.42	48.09	45.78	70.38	67.83	68.57	72.3	71.21	72.73
80	64.34	62.55	63.69	60.66	61.95	61.12	77.2	75.95	78.06	79.97	78.72	77.87
Fig.3c Apoptotic rate (%)
	A2780/DDP			SKOV3/DDP
shNC	2.71	2.51	2.92	2.53	2.46	2.64
sh1-SH3RF2	37.52	38.4	37.91	39.36	37.2	40.48
sh2-SH3RF2	36.88	37.74	36.23	38.89	38.23	39.16
DDP+shNC	10.58	11.53	11.71	11.28	11.92	11.5
DDP+sh1-SH3RF2	62.93	64.05	59.53	60.08	59.18	61.71
DDP+sh2-SH3RF2	62.96	59.91	62.02	59.29	60.43	59.53
Fig.3e Relative protein expression (/β-actin)
A2780/DDP	Cleaved PARP			Cleaved caspase 3
shNC	1	1	1	1	1	1
sh1-SH3RF2	5.12	4.37	5.54	6.75	5.36	7.39
sh2-SH3RF2	5.14	4.01	5.22	6.3	6.41	7.46
DDP+shNC	2.16	1.88	2.27	2.82	2.25	3.01
DDP+sh1-SH3RF2	9.13	8.15	9.94	11.27	9.51	12.94
DDP+sh2-SH3RF2	8.91	7.86	9.67	11.19	9.65	12.34
Fig.3e Relative protein expression (/β-actin)
SKOV3/DDP	Cleaved PARP			Cleaved caspase 3
shNC	1	1	1	1	1	1
sh1-SH3RF2	5.4	6.08	5.01	5	4.23	5.54
sh2-SH3RF2	5.72	6.53	5.22	5.18	4.39	5.64
DDP+shNC	2.28	2.41	1.86	2.93	2.12	3.01
DDP+sh1-SH3RF2	10.83	11.24	8.65	11.79	9.98	11.99
DDP+sh2-SH3RF2	10.26	11.13	8.23	11.69	10.23	12.67
Fig.3f Caspase 3 activity
	A2780/DDP			SKOV3/DDP
shNC	14.222	12.741	10.889	13.96	15.827	18.093
sh1-SH3RF2	23.481	32.741	27.679	28.76	38.227	30.76
sh2-SH3RF2	25.58	21.63	28.914	34.893	30.227	26.76
DDP+shNC	22.617	18.049	16.938	27.293	23.16	18.627
DDP+sh1-SH3RF2	45.704	37.062	50.519	42.227	55.427	45.96
DDP+sh2-SH3RF2	40.395	48.049	36.568	47.293	52.36	40.093
Fig.3g Colony formation rate (%)
	A2780/DDP			SKOV3/DDP
shNC	72.67	65.33	76.67	65.33	57.33	71.67
sh1-SH3RF2	36	30.67	39	30	27	35
sh2-SH3RF2	30.67	28	36.33	36.67	31.67	39.33
DDP+shNC	38.67	30.33	40	33.67	31.33	37.67
DDP+sh1-SH3RF2	13.33	12.33	15.33	12	10.67	14.33
DDP+sh2-SH3RF2	15.67	14	17.67	14.33	11.67	15.33

## Sheet: Fig.4
Fig.4a Tail DNA (%)
	A2780/DDP			SKOV3/DDP
shNC	1.09	2.07	1.14	2.03	2.51	1.67
DDP+shNC	2.87	3.18	2.03	8.01	8.64	6.53
DDP+sh1-SH3RF2	20.71	24.35	18.99	31.45	36.58	29.38
DDP+sh2-SH3RF2	19.54	23.62	18.02	27.52	30.19	25.54
Fig.4c Relative protein expression (/β-actin)
	A2780/DDP			SKOV3/DDP
shNC	1.08	0.95	1.07	1.05	1.01	1.12
DDP+shNC	3.01	2.35	3.36	2.69	2.2	2.79
DDP+sh1-SH3RF2	11.18	8.15	10.25	9.86	8.32	9.98
DDP+sh2-SH3RF2	12.7	10.6	14.1	11.74	10.78	13.63

## Sheet: Fig.5
Fig.5a Tumor volume (mm3) -- A2780/DDP
Days (d)	shNC						sh-SH3RF2						DDP+shNC						DDP+sh-SH3RF2
0	105.4	104.21	105.08	103	109.43	103.23	103.27	102.09	122.62	104	74.62	105.03	125.9	89.34	103.4	103	124.33	113.65	116.61	135.02	97.81	118.13	91.23	104.81
3	123.02	136.44	110.59	121.85	117.72	134.46	124.61	117.25	156.3	153.95	113.67	118.23	154.75	105.26	104.74	109.69	134.15	137.11	150.38	149.38	114.48	141.75	107.89	123.61
6	165.28	158.44	151.68	149.13	208.55	140.84	130.13	141.96	161.7	169.63	149.71	123.44	185.55	124.61	106.67	132.51	150.04	167.8	152.78	153.05	120.19	147.79	110.1	133.04
9	182.99	209.46	310.65	226.54	206.69	184.97	183.97	162.69	172.15	182.79	157.12	132.85	220.19	151.62	110.97	160.57	180.22	197.81	156.27	155.39	124.62	161.33	113.17	134.64
12	302.7	261.71	376.7	357.49	257.53	232.4	200.74	193.63	206.55	201.25	170.27	135.72	258.89	182.24	112.78	192.3	214.21	233.93	162.72	168.42	137.7	167.34	122.8	146.26
15	367.62	321.84	451.5	429.73	401.37	287.28	230.87	222.95	237.1	231.28	197.8	159.14	293.93	209.88	122.3	221.83	245.23	266.65	167.82	171.35	141.94	173.42	132.95	149.31
18	408.13	350.95	499.88	511.09	523.54	350.15	263.85	255.07	275.99	253.44	228.1	185.09	314.99	240.19	155.1	254.14	279.08	302.28	180.28	179.83	149.12	184.01	143.64	157.85
21	443.77	363.64	542.89	539.81	609.1	434.01	335.14	282.56	345.5	300.87	280.56	247.54	340.29	255.77	181.77	290.21	312.56	346.27	204.07	245.19	161.61	201.25	154.5	163.65
Fig.5a Tumor weight (mg) -- A2780/DDP
shNC	424	333	518	522	579	409
sh-SH3RF2	322	275	322	290	264	234
DDP+shNC	328	234	179	275	294	326
DDP+sh-SH3RF2	182	225	134	179	132	151
Fig.5b Tumor volume (mm3) -- SKOV3/DDP
Days (d)	shNC						sh-SH3RF2						DDP+shNC						DDP+sh-SH3RF2
0	110.29	84.69	109.21	101.39	97.54	97.66	92.23	89.39	113.52	128.61	100.9	99.95	94.65	92.71	108.8	93.52	97.26	96.51	92.37	93.81	92.3	94.96	118.73	101.05
3	130.31	103.56	112.81	108.4	106.8	104.57	96.5	102.17	118.73	135.19	111.99	105.17	103.25	100.78	116.7	98.87	108.6	103.28	97.81	98.8	103.15	106.34	137.99	147.35
6	146.43	147.65	157.93	122.85	121.07	114.38	128.45	114.78	155.11	146.77	116.29	112.29	130.83	137.99	131.15	143.1	127.89	111.6	107.69	112.58	125.16	117.91	156.64	158.46
9	217.9	194.91	188.73	248.28	190.86	154.35	152.23	155.96	179.72	163.47	126.12	128.39	150.98	164.09	153.46	157.45	156.59	147.61	118.4	116.42	136.33	122.06	159.33	193.18
12	289.25	274.91	213.03	352.2	244.35	211.21	164.94	192.79	188.32	189.39	135.13	135.91	193.12	207.73	198.12	177.52	181.82	165.26	124	124.61	140.56	123.56	169.45	208.72
15	347.58	333.7	262.04	430.44	297.27	233.47	190.91	221.57	205.71	199.54	142.64	192.19	264.09	259.34	206.05	200.22	213.88	205.71	133.24	132.78	146.19	128.26	175.04	222.87
18	534.14	407.24	357.12	616.92	344.22	335.41	215.24	253.64	221.69	211.58	159.42	228.6	322.22	299.35	239.78	216.34	255.71	268.17	142.64	138.39	161.59	133.3	185.41	245.34
21	678.96	535.63	412.17	717.92	372.95	413.39	268.58	279.91	249.47	220.89	173.08	275.85	362.67	311.11	265.52	234.06	274.78	357.31	153.22	146.35	172.58	139.76	212.54	272.35
Fig.5b Tumor weight (mg) -- SKOV3/DDP
shNC	652	518	442	698	364	416
sh-SH3RF2	255	268	236	216	188	282
DDP+shNC	355	308	376	355	268	346
DDP+sh-SH3RF2	132	144	168	129	199	268
Fig.5c Mean density of staining (IOD) -- SH3RF2
	A2780/DDP						SKOV3/DDP
shNC	0.145682	0.165697	0.198781	0.126107	0.19049	0.12269	0.136864	0.118647	0.14863	0.12698	0.0741517	0.11514
sh-SH3RF2	0.0433716	0.0505652	0.0434311	0.0350136	0.0625493	0.0314371	0.0349174	0.0210044	0.0224238	0.0220991	0.0230864	0.017738
DDP+shNC	0.0921659	0.0677947	0.0924456	0.116589	0.0553048	0.0783866	0.0608829	0.0650939	0.0901519	0.0730063	0.0517167	0.0895787
DDP+sh-SH3RF2	0.0258117	0.0183882	0.022949	0.0183993	0.0165923	0.0150395	0.00929076	0.0132611	0.0096984	0.0136116	0.0100001	0.00842081
Fig.5d Mean density of staining (IOD) -- A2780/DDP
	Ki67						Cleaved caspase 3						γH2AX
shNC	0.311977	0.337367	0.244025	0.288858	0.497376	0.330471	0.012452	0.012794	0.006287	0.008187	0.011341	0.012435	0.033448	0.031238	0.017874	0.021629	0.028068	0.03025
sh-SH3RF2	0.046311	0.091232	0.099665	0.078002	0.083962	0.102838	0.056681	0.066066	0.06281	0.051995	0.077481	0.100042	0.086734	0.106844	0.097954	0.077982	0.059421	0.104149
DDP+shNC	0.043747	0.097503	0.09383	0.088879	0.075537	0.100497	0.0675	0.081915	0.05514	0.070416	0.045256	0.105514	0.101135	0.063647	0.079616	0.11155	0.059722	0.110663
DDP+sh-SH3RF2	0.012291	0.006153	0.007922	0.011712	0.008005	0.007053	0.258542	0.346216	0.285391	0.300515	0.286627	0.17389	0.215591	0.408942	0.286335	0.312757	0.28911	0.271582
Fig.5e Mean density of staining (IOD) -- SKOV3/DDP
	Ki67						Cleaved caspase 3						γH2AX
shNC	0.211072	0.202727	0.195655	0.263293	0.152107	0.157272	0.02671	0.027838	0.027877	0.029138	0.043765	0.026925	0.016675	0.014345	0.00644	0.014453	0.013845	0.015633
sh-SH3RF2	0.039476	0.05287	0.087749	0.06378	0.07429	0.079019	0.077472	0.056666	0.078398	0.114138	0.069595	0.101607	0.051882	0.051552	0.103229	0.064338	0.066475	0.065175
DDP+shNC	0.04428	0.077353	0.07757	0.08467	0.063915	0.066714	0.059443	0.090573	0.080063	0.088588	0.105841	0.069547	0.056675	0.084042	0.046924	0.074911	0.04616	0.075158
DDP+sh-SH3RF2	0.007964	0.00643	0.011349	0.006741	0.0095	0.008265	0.112502	0.172294	0.148996	0.18027	0.109575	0.119392	0.12066	0.138337	0.06739	0.156584	0.093233	0.124172

## Sheet: Fig.6
Fig.6c Correlation analysis			Fig.6f Relative protein expression (/β-actin)
SH3RF2	RBPMS			A2780/DDP						SKOV3/DDP
170	46			SH3RF2			RBPMS			SH3RF2			RBPMS
80	74		shNC	1	1	1	1	1	1	1	1	1	1	1	1
100	12		sh1-SH3RF2	0.25	0.26	0.29	2.34	2.11	2.79	0.301798	0.22	0.25	3.02943	3.73	3.81
130	6		sh2-SH3RF2	0.24	0.25	0.27	2.36	2.06	2.84	0.29336	0.21	0.22	3.3942	3.94	4.09
294	20
285	30		Fig.6g Relative protein expression (/β-actin)
144	8			A2780/DDP						SKOV3/DDP
100	83		shNC	1	1	1	1	1	1	1	1	1	1	1	1
160	120		DDP+shNC	8.15	7.11	8.97	6.51	5.28	9.23	5.9	5.23	6.35	4.02	3.94	7.14
124	75		DDP+sh1-SH3RF2	4.28	3.64	4.76	3.11	3.48	5.84	3.92	3.46	4.22	3.11	2.81	5.32
249	105		DDP+sh2-SH3RF2	11.55	9.51	11.61	9.15	10.42	13.32	7.87	7.28	8.76	6.34	5.73	9.67
285	30
225	16
291	195
270	57
20	30
106	84
5	83
152	72
170	106
120	82
210	54
222	146
130	27
180	35
130	13
170	58
170	75
130	40
276	136
180	73
150	65
48	91
225	140
130	90
116	81
126	76
228	76
160	0
146	246
140	28
114	0
124	84
146	83
86	42
140	81
270	35
164	94
156	0
112	0
13	0
20	56
170	28
186	63
120	65
70	64
135	0
110	78
140	76
134	0
120	279
100	255
60	219
40	102
124	204
5	56
30	104
144	162
70	189
17	65
48	255
174	84
18	234
60	246
81	222
60	255
70	225
75	210
80	96
20	258
2	240
76	294
146	276
112	156
105	195
90	285
164	234
110	180
195	255
246	240
120	294
170	213
50	68
126	270
106	170
75	288
15	52
30	279
70	249
30	276
60	285
10	156
135	186
150	201
60	291
10	87
105	276
99	183
70	222
15	219
3	240
72	124
64	195
82	170
180	279
53	285
40	270
120	82
62	120
90	43

## Sheet: Fig.7
Fig.7a AP-1 activity
	A2780/DDP			SKOV3/DDP
shNC	0.97	1.14	0.89	0.93	1.17	0.9
sh1-SH3RF2	0.47	0.52	0.56	0.5	0.61	0.55
sh2-SH3RF2	0.5	0.61	0.53	0.54	0.69	0.52
Fig.7b Relative mRNA expression (/ACTB) -- A2780/DDP								Fig.7b Relative mRNA expression (/ACTB) -- SKOV3/DDP
	XIAP			MYC					XIAP			MYC
shNC	1	1	1	1	1	1		shNC	1	1	1	1	1	1
sh1-SH3RF2	0.52	0.49	0.65	0.41	0.46	0.32		sh1-SH3RF2	0.51	0.58	0.41	0.42	0.44	0.58
sh2-SH3RF2	0.58	0.5	0.69	0.51	0.47	0.38		sh2-SH3RF2	0.58	0.58	0.44	0.52	0.53	0.55
Fig.7c Relative mRNA expression (/ACTB) -- A2780/DDP
	XIAP						MYC
shNC	1	1	1	1	1	1	1	1	1	1	1	1
DDP+shNC	0.38	0.3	0.55	0.27	0.35	0.47	0.37	0.49	0.31	0.58	0.42	0.49
DDP+sh1-SH3RF2	0.59	0.48	0.6	0.51	0.69	0.77	0.67	0.71	0.45	0.82	0.6	0.71
DDP+sh2-SH3RF2	0.27	0.16	0.24	0.13	0.19	0.2	0.27	0.29	0.2	0.36	0.25	0.31
Fig.7d Relative mRNA expression (/ACTB) -- SKOV3/DDP
	XIAP						MYC
shNC	1	1	1	1	1	1	1	1	1	1	1	1
DDP+shNC	0.33	0.28	0.44	0.31	0.25	0.49	0.49	0.42	0.58	0.66	0.38	0.64
DDP+sh1-SH3RF2	0.58	0.42	0.71	0.48	0.47	0.67	0.63	0.59	0.67	0.82	0.44	0.73
DDP+sh2-SH3RF2	0.2	0.14	0.23	0.17	0.16	0.21	0.3	0.22	0.27	0.38	0.26	0.3

## Sheet: Fig.8
Fig.8a Relative mRNA expression (/ACTB)					Fig.8a Relative protein expression (/β-actin)
Control	1	1	1		Control	1	1	1
siNC	1.02	0.81	0.97		siNC	0.96	1.05	0.82
si-RBPMS	0.3	0.25	0.31		si-RBPMS	0.23	0.26	0.21
Fig.8b Relative protein expression (/β-actin)
shNC+siNC	1	1	1
sh-SH3RF2+siNC	2.89	2.66	3.35
sh-SH3RF2+si-RBPMS	0.75	0.64	0.82
Fig.8c Cell viability
shNC+siNC	0.905	1.057	0.854
sh-SH3RF2+siNC	0.387	0.434	0.321
sh-SH3RF2+si-RBPMS	0.814	0.933	0.762
Fig.8d Apoptotic rate (%)
shNC+siNC	11.18	11.4	12.62
sh-SH3RF2+siNC	62.02	59.89	61.31
sh-SH3RF2+si-RBPMS	22.35	19.41	18.96
Fig.8e Caspase 3 activity
shNC+siNC	24.536	17.274	20.607
sh-SH3RF2+siNC	47.393	55.369	41.798
sh-SH3RF2+si-RBPMS	29.417	25.845	32.036
Fig.8f Tail DNA (%)
shNC+siNC	2.58	3.32	2.24
sh-SH3RF2+siNC	31.87	34.15	25.67
sh-SH3RF2+si-RBPMS	9.01	11.38	8.72
Fig.8h AP-1 activity
shNC+siNC	0.98	1.13	0.89
sh-SH3RF2+siNC	0.56	0.45	0.55
sh-SH3RF2+si-RBPMS	0.74	0.86	0.67

## Sheet: Supplementary Fig.1
Supplementary Fig.1a Inhibition rate (%)								Supplementary Fig.1a IC50
CP (μM)	A2780			A2780/CP				A2780	A2780/CP
0	0	0	0	0	0	0		8.77	47.57
1	28.51	27.87	28.13	18.01	14.02	14.25		8.68	51.27
10	40.85	40.09	44.19	24.28	25.07	27.18		7.76	46.04
100	83.42	86.15	85.49	69.75	70.53	71.6
1000	95.55	95.29	95.46	74.33	73.67	74.03
Supplementary Fig.1b Inhibition rate (%)								Supplementary Fig.1b IC50
CP (μM)	SKOV3			SKOV3/CP				SKOV3	SKOV3/CP
0	0	0	0	0	0	0		60.2	219.07
1	12.72	13.28	14.95	5.09	2.18	2.25		52.14	282.19
10	29.95	33.88	29.78	8.93	6.45	8.78		54.17	247.505
100	38.77	40.11	41.02	28.76	21.65	25.98
1000	94.26	94.14	94.21	80.17	79.44	79.24
Supplementary Fig.1c Relative mRNA expression (/ACTB)			Supplementary Fig.1c Relative protein expression (/β-actin)
A2780	A2780/CP		A2780	A2780/CP
1	1.91		0.84	2.75
1	1.72		0.92	3.09
1	2.45		0.79	2.52
Supplementary Fig.1d Relative mRNA expression (/ACTB)			Supplementary Fig.1d Relative protein expression (/β-actin)
SKOV3	SKOV3/CP		SKOV3	SKOV3/CP
1	3.54		1.04	4.46
1	4.01		0.95	4.08
1	3.18		1.14	5.25

## Sheet: Supplementary Fig.2
Supplementary Fig.2 Number of spheres (>75 μm)
A2780	8	6	9
A2780/DDP	31	27	25
A2780/DDP + shNC	32	28	20
A2780/DDP + sh1-SH3RF2	11	13	6
A2780/DDP + sh2-SH3RF2	13	5	13
Supplementary Fig.2 Number of spheres (>75 μm)
SKOV3	6	6	6
SKOV3/DDP	28	21	17
SKOV3/DDP + shNC	32	29	13
SKOV3/DDP + sh1-SH3RF2	15	10	14
SKOV3/DDP + sh2-SH3RF2	14	21	10

[truncated: 1 more sheets: Supplementary Fig.3]
